# Supplementary material for: Reproducibility and inter-observer agreement of Greulich-Pyle protocol to estimate skeletal age among female adolescent soccer players
Source: BMC Pediatr. 2020 Oct 26;20:494. doi: 10.1186/s12887-020-02383-4 (PMC7586680; doi:10.1186/s12887-020-02383-4)
Supplement: Supplementary file 1 — Additional file 1. [file 12887_2020_2383_MOESM1_ESM.xls]

## Sheet: Folha1
nord_PARTIAL	Chronological_age	CA_year	GP_OBS1_TM1_SA_bone_by_bone_median	GP_OBS1_TM1_SA_bone_by_bone_mean	GP_OBS1_TM1_SA_pre_mature_median	GP_OBS1_TM1_SA_pre_mature_mean	GP_OBS1_TM1_SA_overall	GP_OBS1_TM1_SA_Radius	GP_OBS1_TM1_SA_Ulna	GP_OBS1_TM1_SA_Capitate	GP_OBS1_TM1_SA_Hamate	GP_OBS1_TM1_SA_Triquetral	GP_OBS1_TM1_SA_Pisiform	GP_OBS1_TM1_SA_Lunate	GP_OBS1_TM1_SA_Scaphoid	GP_OBS1_TM1_SA_Trapezium	GP_OBS1_TM1_SA_Trapezoid	GP_OBS1_TM1_SA_AS	GP_OBS1_TM1_SA_MET_1	GP_OBS1_TM1_SA_MET_2	GP_OBS1_TM1_SA_MET_3	GP_OBS1_TM1_SA_MET_4	GP_OBS1_TM1_SA_MET_5	GP_OBS1_TM1_SA_PP_1	GP_OBS1_TM1_SA_PP_2	GP_OBS1_TM1_SA_PP_3	GP_OBS1_TM1_SA_PP_4	GP_OBS1_TM1_SA_PP_5	GP_OBS1_TM1_SA_MP_2	GP_OBS1_TM1_SA_MP_3	GP_OBS1_TM1_SA_MP_4	GP_OBS1_TM1_SA_MP_5	GP_OBS1_TM1_SA_DP_1	GP_OBS1_TM1_SA_DP_2	GP_OBS1_TM1_SA_DP_3	GP_OBS1_TM1_SA_DP_4	GP_OBS1_TM1_SA_DP_5	GP_OBS2_TM1_SA_bone_by_bone_mean	GP_OBS2_TM1_SA_bone_by_bone_median	GP_OBS2_TM1_SA_pre_mature_median	GP_OBS2_TM1_SA_pre_mature_mean	GP_OBS2_TM1_SA_overall	GP_OBS2_TM1_SA_Radius	GP_OBS2_TM1_SA_Ulna	GP_OBS2_TM1_SA_Capitate	GP_OBS2_TM1_SA_Hamate	GP_OBS2_TM1_SA_Triquetral	GP_OBS2_TM1_SA_Pisiform	GP_OBS2_TM1_SA_Lunate
2015087	14.0739	14	15	14.2	14	14.22	16	16	16	12	13	13	13	13	13	12	13	13	15	15	15	15	15	14	15	15	15	15	15	15	15	15	14	14	14	14	14	14.191	15	14	14.22	15	16	16	12	13	13	13	13
2015089	16.0493	16	15	14.5333	999	999	18	17	17	13	13	13	13	13	13	13	13	13	15	15	15	15	15	15	15	15	15	15	15	15	15	15	15	15	15	15	15	14.5281	15	999	999	17	17	17	13	13	13	13	13
2015090	15.0739	15	14	14.1667	14	14.22	16	15	15	13	13	13	13	13	13	13	13	13	15	14	15	14	14	15	14	14	14	14	15	15	15	15	15	15	15	15	15	14.1236	14	14	14.05	15	15	15	13	13	13	13	13
2015091	15.6791	15	15	14.4333	15	15.5	16	15	16	13	13	13	13	13	13	13	13	13	15	15	15	15	15	15	15	15	15	15	15	15	15	15	15	15	15	15	15	14.4157	15	15	15.2	15	15	16	13	13	13	13	13
2015092	14.408	14	15	14.3	14	13.71	18	17	17	12	13	13	13	13	13	13	13	13	15	15	15	15	15	14	15	15	15	15	15	15	15	15	14	14	14	14	14	14.3258	15	14	13.85	17	17	17	13	13	13	13	13
2015093	14.1492	14	15	14.3	14	14.29	17	16	17	13	13	13	13	13	13	13	13	13	15	15	15	15	15	14	15	15	15	15	15	15	15	15	14	14	14	14	14	14.3034	15	14	14.29	16	16	17	13	13	13	13	13
2015094	14.089	14	15	14.2667	14	14.14	16	15	17	13	13	13	13	13	13	13	13	13	15	15	15	15	15	14	15	15	15	15	15	15	15	15	14	14	14	14	14	14.2697	15	14	14.14	15	15	17	13	13	13	13	13
2015096	14.0246	14	15	14.3333	14	14	17	17	17	13	13	13	13	13	13	13	13	13	15	15	15	15	15	14	15	15	15	15	15	15	15	15	14	14	14	14	14	14.3371	15	14	14	16	17	17	13	13	13	13	13
2015097	14.2533	14	15	14.2667	14	14.14	17	15	17	13	13	13	13	13	13	13	13	13	15	15	15	15	15	14	15	15	15	15	15	15	15	15	14	14	14	14	14	14.2697	15	14	14.14	15	15	17	13	13	13	13	13
2015098	13.7659	13	15	14.3333	14	13.67	18	17	17	13	12	13	13	13	13	13	13	13	15	15	15	15	15	15	15	15	15	15	15	15	15	15	14	14	14	14	14	14.3596	15	14	13.82	16	17	17	13	13	13	13	13
2015099	14.1999	14	15	14.3333	14	14	16	17	17	13	13	13	13	13	13	13	13	13	15	15	15	15	15	14	15	15	15	15	15	15	15	15	14	14	14	14	14	14.2809	15	14	14	15	15	17	13	13	13	13	13
2015100	14.1999	14	14	14.1667	14	14	15	14	17	13	13	13	13	13	13	13	13	13	15	14	14	15	15	14	15	15	15	15	15	15	15	15	14	14	14	14	14	14.0562	14	14	13.95	14	14	17	13	13	13	13	13
2015103	13.8713	13	15	14.2333	14	14.38	17	15	16	13	13	13	13	13	13	13	13	13	15	15	15	15	15	14	15	15	15	15	15	15	15	15	14	14	14	14	14	14.2247	15	14	14.31	15	15	16	13	13	13	13	13
2015114	13.5107	13	14	14.1333	14	13.89	16	15	14	13	12	13	13	13	13	13	13	13	15	15	15	15	15	14	15	15	15	15	15	15	15	15	14	14	14	14	14	14.0787	14	14	13.58	14	15	14	13	13	13	13	13
2015117	14.6353	14	15	14.2667	14	13.57	18	17	17	13	13	11	13	13	13	13	13	13	15	15	15	15	15	14	15	15	15	15	15	15	15	15	14	14	14	14	14	14.3146	15	14	13.77	17	17	17	13	13	13	13	13
2015118	14.4094	14	15	14.2667	14	14.14	17	15	17	13	13	13	13	13	13	13	13	13	15	15	15	15	15	14	15	15	15	15	15	15	15	15	14	14	14	14	14	14.2697	15	14	14.14	15	15	17	13	13	13	13	13
2015119	12.8727	12	14	13.4667	14	13.5	14	14	14	12	13	13	13	12	13	11	10	13	13	14	14	14	14	14	14	14	14	14	15	14	14	15	14	14	14	14	13	13.573	14	14	13.59	14	14	13	13	13	12	13	12
2015121	12.0452	12	13	13.0667	13	12.86	13	12	13	11	11	13	13	11	13	13	13	13	12	13	13	14	13	13	12	13	13	13	15	15	15	13	14	14	14	14	13	12.8764	13	13	12.8	13	13	13	11	10	13	13	11
2015133	15.2232	15	15	14.5333	999	999	18	17	17	13	13	13	13	13	13	13	13	13	15	15	15	15	15	15	15	15	15	15	15	15	15	15	15	15	15	15	15	14.5281	15	999	999	17	17	17	13	13	13	13	13
2015134	16.1041	16	15	14.5	16	16	18	16	17	13	13	13	13	13	13	13	13	13	15	15	15	15	15	15	15	15	15	15	15	15	15	15	15	15	15	15	15	14.4944	15	16	16	16	16	17	13	13	13	13	13
2015135	15.6572	15	15	14.5333	999	999	18	17	17	13	13	13	13	13	13	13	13	13	15	15	15	15	15	15	15	15	15	15	15	15	15	15	15	15	15	15	15	14.5281	15	999	999	16	17	17	13	13	13	13	13
2015136	16.3505	16	15	14.5333	999	999	18	17	17	13	13	13	13	13	13	13	13	13	15	15	15	15	15	15	15	15	15	15	15	15	15	15	15	15	15	15	15	14.5281	15	999	999	16	17	17	13	13	13	13	13
2015137	14.9425	14	14	14.1	14	14.25	16	15	16	13	13	13	13	13	13	13	13	13	15	13	14	15	14	14	15	15	15	14	15	15	15	15	14	14	14	14	15	13.9326	14	14	13.92	14	14	15	13	13	13	13	13
2015138	15.3231	15	15	14.5	14	14	17	17	17	13	13	13	13	13	13	13	13	13	15	15	15	15	15	15	15	15	15	15	15	15	14	15	15	15	15	15	15	14.4831	15	14	14	17	17	17	13	13	13	13	13
2015139	16.1588	16	15	14.5333	999	999	17	17	17	13	13	13	13	13	13	13	13	13	15	15	15	15	15	15	15	15	15	15	15	15	15	15	15	15	15	15	15	14.5281	15	999	999	17	17	17	13	13	13	13	13
2015154	14.7919	14	15	14.2	14	14.25	16	15	15	13	13	13	13	13	13	13	13	13	15	15	15	15	15	14	15	15	15	15	15	15	15	15	14	14	14	14	14	14.2022	15	14	14.25	15	15	15	13	13	13	13	13
2015167	14.2026	14	14	13.9667	14	14.07	15	14	15	13	13	13	13	13	13	13	13	13	15	14	14	14	15	14	14	14	15	14	15	15	15	15	14	14	14	14	14	13.8539	14	14	14.03	14	14	15	13	13	13	13	13
2015168	13.0027	13	14	13.8667	14	13.08	17	15	17	12	12	13	13	13	11	8	13	13	15	15	15	15	15	14	15	15	15	15	15	15	14	14	14	14	14	14	13	13.8876	14	14	13.23	17	15	15	12	12	13	13	13
2015169	13.5203	13	13	13.3	14	13.31	15	13	15	13	12	12	13	13	11	11	13	13	13	13	14	13	13	14	13	14	14	13	14	14	14	14	14	14	14	14	14	13.2584	13	14	13.31	13	13	15	12	12	13	13	12
2015171	14.5285	14	15	14.3	14	14.29	17	16	17	13	13	13	13	13	13	13	13	13	15	15	15	15	15	14	15	15	15	15	15	15	15	15	14	14	14	14	14	14.3034	15	14	14.29	16	16	17	13	13	13	13	13
2015172	13.2081	13	14	13.9333	14	13.5	15	14	15	13	10	13	13	13	13	13	11	13	15	15	14	14	14	15	15	15	15	15	15	15	15	15	14	14	14	14	14	13.9775	14	14	13.65	14	14	15	13	13	13	13	11
2015175	14.4135	14	14	14.1333	14	14.27	16	15	16	13	13	13	13	13	13	13	13	13	15	15	14	14	14	14	15	15	15	15	15	15	15	15	14	14	14	14	14	14.1236	14	14	14.27	15	15	16	13	13	13	13	13
2015176	13.4135	13	13	13.1	13	13.13	14	13	14	13	13	12	13	12	13	13	13	13	13	13	13	13	13	12	13	13	13	13	13	13	13	13	14	14	14	14	14	12.9888	13	13	13	13	13	14	13	13	13	13	12
2015179	14.1013	14	14	14.0333	14	14	16	15	15	13	13	13	13	13	13	13	13	13	15	14	15	15	14	14	15	15	14	14	15	15	15	14	14	14	14	14	14	13.9438	14	14	14	14	15	15	12	12	13	13	13
2015182	14.4012	14	14	14.2	14	13.8	17	16	17	13	13	13	13	12	12	13	13	13	15	15	15	15	15	14	15	15	15	14	15	15	15	15	14	14	14	14	14	14.236	14	14	13.83	16	15	17	13	13	13	13	12
2015184	12.9726	12	13	12.7	13	12.58	13	13	15	12	13	10	13	10	13	13	13	13	13	13	13	14	14	13	13	13	13	12	13	12	12	13	12	12	12	12	14	12.6966	13	13	12.61	12	13	15	13	13	12	13	11
2015185	13.6243	13	15	14.2667	14	14.5	17	16	16	13	13	13	13	13	13	13	13	13	15	15	15	15	15	15	15	15	15	14	15	15	15	15	14	14	14	14	14	14.2809	15	14	14.53	16	16	16	13	13	13	13	13
2015186	13.5011	13	14	13.9333	14	13.8	17	15	15	13	13	11	13	13	13	12	13	13	15	14	14	15	15	14	15	15	15	14	14	15	15	14	14	14	14	14	14	13.8652	14	14	13.97	14	15	15	13	13	13	13	13
2015187	14.0917	14	15	14.3333	14	14	18	17	17	13	13	13	13	13	13	13	13	13	15	15	15	15	15	14	15	15	15	15	15	15	15	15	14	14	14	14	14	14.3034	15	14	13.69	16	17	17	13	10	13	13	13
2015189	16.5463	16	15	14.5333	999	999	18	17	17	13	13	13	13	13	13	13	13	13	15	15	15	15	15	15	15	15	15	15	15	15	15	15	15	15	15	15	15	14.5281	15	999	999	17	17	17	13	13	13	13	13
2015190	14.5928	14	14	14.1	14	14.25	16	15	16	13	13	13	13	13	13	13	13	13	15	14	14	14	15	14	15	15	15	15	15	15	15	14	14	14	14	14	14	14.1011	14	14	14.26	15	15	16	13	13	13	13	13
2015191	14.0315	14	14	13.8333	14	14.06	14	14	15	13	13	13	13	13	13	13	13	13	15	14	14	14	15	14	14	14	14	14	15	14	14	14	14	14	14	14	14	13.6292	14	14	13.79	13	14	15	13	13	13	13	13
2015193	16.356	16	15	14.5333	999	999	18	17	17	13	13	13	13	13	13	13	13	13	15	15	15	15	15	15	15	15	15	15	15	15	15	15	15	15	15	15	15	14.5281	15	999	999	17	17	17	13	13	13	13	13
2015194	15.6599	15	15	14.5	16	16	18	16	17	13	13	13	13	13	13	13	13	13	15	15	15	15	15	15	15	15	15	15	15	15	15	15	15	15	15	15	15	14.4944	15	16	16	16	16	17	13	13	13	13	13
2015195	16.2725	16	15	14.5333	999	999	18	17	17	13	13	13	13	13	13	13	13	13	15	15	15	15	15	15	15	15	15	15	15	15	15	15	15	15	15	15	15	14.5281	15	999	999	17	17	17	13	13	13	13	13
2015205	14.5682	14	15	14.3333	14	14	18	17	17	13	13	13	13	13	13	13	13	13	15	15	15	15	15	14	15	15	15	15	15	15	15	15	14	14	14	14	14	14.3371	15	14	14	17	17	17	13	13	13	13	13
2015206	14.8297	14	14	14.1333	14	14.27	17	16	15	13	13	13	13	13	13	13	13	13	15	14	14	15	14	14	15	15	15	15	15	15	15	15	14	14	14	14	14	14.0562	14	14	14	15	16	15	13	13	13	13	13
2015208	14.4696	14	15	14.2667	14	13.57	18	17	17	13	13	11	13	13	13	13	13	13	15	15	15	15	15	14	15	15	15	15	15	15	15	15	14	14	14	14	14	14.2472	15	14	13.73	16	16	17	13	13	13	13	13
2015209	14.1164	14	14	14.1	14	14.25	16	15	16	13	13	13	13	13	13	13	13	13	15	14	14	14	14	14	15	15	15	15	15	15	15	15	14	14	14	14	14	14.1011	14	14	14.25	14	15	16	13	13	13	13	13
2015210	14.3053	14	15	14.2667	14	14.14	17	15	17	13	13	13	13	13	13	13	13	13	15	15	15	15	15	14	15	15	15	15	15	15	15	15	14	14	14	14	14	14.2584	15	14	14.14	15	15	17	13	13	13	13	13
2015219	13.3313	13	14	14.1333	14	14.2	17	15	15	13	13	13	13	13	13	13	13	13	15	14	14	15	15	14	15	15	15	15	15	15	15	15	14	14	14	14	14	14.1461	14	14	14.1	15	15	15	13	13	13	13	13
2015220	13.6106	13	15	14.3333	14	14.33	18	16	17	13	13	13	13	13	13	13	13	13	15	15	15	15	15	15	15	15	15	15	15	15	15	15	14	14	14	14	14	14.3371	15	14	14.33	16	16	17	13	13	13	13	13
2015221	14.7297	14	15	14.3333	14	14	18	17	17	13	13	13	13	13	13	13	13	13	15	15	15	15	15	14	15	15	15	15	15	15	15	15	14	14	14	14	14	14.3371	15	14	14	16	17	17	13	13	13	13	13
2015225	13.9398	13	14	13.5667	14	13.68	15	14	15	13	13	13	13	13	13	13	13	13	15	13	13	14	15	13	14	14	14	14	14	14	14	14	13	13	13	13	14	13.6404	14	14	13.73	14	14	15	13	13	13	13	13
2015230	13.0507	13	13	13.0333	13	12.96	13	12	12	13	11	12	13	13	13	13	12	13	15	13	13	14	14	13	13	13	14	13	13	13	14	14	13	13	13	13	13	12.9101	13	13	12.87	13	12	12	13	13	13	13	13
2015235	14.8297	14	14	14.3	14	14	18	17	17	13	13	13	13	13	13	13	13	13	15	15	15	15	15	14	15	15	15	15	15	15	15	14	14	14	14	14	14	14.2247	14	14	13.6	16	17	17	13	13	13	13	13
2015236	13.9214	13	15	14.2667	14	14.14	18	16	17	13	13	13	13	13	13	13	13	13	15	15	15	15	15	13	15	15	15	15	15	15	15	15	14	14	14	14	14	14.2921	15	14	14.14	16	16	17	13	13	13	13	13
2015237	16.716	16	15	14.5333	999	999	18	17	17	13	13	13	13	13	13	13	13	13	15	15	15	15	15	15	15	15	15	15	15	15	15	15	15	15	15	15	15	14.5169	15	999	999	16	17	17	13	13	13	13	13
2015239	13.3656	13	15	14.2333	14	14.38	17	16	15	13	13	13	13	13	13	13	13	13	15	15	15	15	15	14	15	15	15	15	15	15	15	15	14	14	14	14	14	14.2472	15	14	14.4	15	16	15	13	13	13	13	13
2015255	13.7782	13	14	14.3	14	14.29	17	16	17	13	13	13	13	13	13	13	13	13	15	15	15	15	15	14	15	15	15	15	15	15	15	15	14	14	14	14	14	14.2584	14	14	14.13	16	16	17	13	13	13	13	13
2015256	13.937	13	14	13.9	14	14.12	14	15	15	13	13	13	13	13	13	13	13	13	15	14	14	14	14	14	14	15	15	15	14	14	14	14	14	14	14	14	14	13.8652	14	14	14.08	14	15	15	13	13	13	13	13
2015257	14.9918	14	14	14.0667	14	14.17	17	15	15	13	13	13	13	13	13	13	13	13	15	14	14	14	14	14	15	15	15	15	15	15	15	15	14	14	14	14	14	14.0674	14	14	14.16	15	15	15	13	13	13	13	13
2015258	13.5468	13	14	14.1667	14	14	17	15	15	13	13	13	13	13	12	13	13	13	15	15	15	15	15	14	15	15	15	15	15	15	15	15	14	14	14	14	14	14.0899	14	14	13.89	14	15	15	13	13	13	13	12
2015263	14.6084	14	14	13.8333	14	14.06	15	14	15	13	13	13	13	13	13	13	13	13	15	14	14	14	15	14	14	14	14	14	15	14	14	14	14	14	14	14	14	13.7978	14	14	14.05	14	14	15	13	13	13	13	13
2015270	14.1082	14	13	13.6667	14	13.84	15	14	15	13	13	13	13	13	13	13	13	13	15	13	13	14	14	14	14	14	13	14	13	15	14	14	14	14	14	14	14	13.5056	13	14	13.65	13	14	15	13	13	13	13	13
2015273	14.0465	14	14	14	14	14.08	16	14	15	13	13	13	13	13	13	13	13	13	15	14	15	14	14	14	15	15	15	14	15	15	15	14	14	14	14	14	14	13.9213	14	14	14.07	14	14	15	13	13	13	13	13
2015275	15.8028	15	15	14.4333	15.5	15.5	17	15	16	13	13	13	13	13	13	13	13	13	15	15	15	15	15	15	15	15	15	15	15	15	15	15	15	15	15	15	15	14.427	15	15.5	15.5	15	15	16	13	13	13	13	13
2015279	15.1698	15	15	14.4667	15	15	17	15	17	13	13	13	13	13	13	13	13	13	15	15	15	15	15	15	15	15	15	15	15	15	15	15	15	15	15	15	15	14.4719	15	15	15	15	15	17	13	13	13	13	13
2015294	15.4633	15	15	14.5333	16	999	18	17	17	13	13	13	13	13	13	13	13	13	15	15	15	15	15	15	15	15	15	15	15	15	15	15	15	15	15	15	15	14.5169	15	16	16	17	17	16	13	13	13	13	13
2015296	15.3401	15	15	14.4333	14	14.67	18	16	17	13	13	13	13	13	13	13	13	13	15	14	15	15	14	15	15	15	15	15	15	15	15	15	15	15	15	15	15	14.3483	15	14	14.4	15	16	16	13	13	13	13	13
2016017	15.8248	15	15	14.3667	14	14.75	17	15	16	13	13	13	13	13	13	13	13	13	15	14	15	15	14	15	15	15	15	15	15	15	15	15	15	15	15	15	15	14.3596	15	14	14.5	15	15	15	13	13	13	13	13
2016018	16.5394	16	15	14.5333	17	17	18	17	17	13	13	13	13	13	13	13	13	13	15	15	15	15	15	15	15	15	15	15	15	15	15	15	15	15	15	15	15	14.5281	15	17	17	17	17	17	13	13	13	13	13
2016019	16.1054	16	15	14.5333	999	999	18	17	17	13	13	13	13	13	13	13	13	13	15	15	15	15	15	15	15	15	15	15	15	15	15	15	15	15	15	15	15	14.5281	15	999	999	17	17	17	13	13	13	13	13
2016052	15.9507	15	15	14.4	15	15	18	16	15	13	13	13	13	13	13	13	13	13	15	15	15	15	14	15	15	15	15	15	15	15	15	15	15	15	15	15	15	14.3933	15	15	14.83	15	15	15	13	13	13	13	13
2016066	16.0561	16	15	14.3667	16	14	18	16	16	13	10	13	13	13	13	13	13	13	15	15	15	15	15	15	15	15	15	15	15	15	15	15	15	15	15	15	15	14.4382	15	16	14.8	16	16	16	13	13	13	13	13
2016069	16.1219	16	15	14.4667	16	16	18	16	16	13	13	13	13	13	13	13	13	13	15	15	15	15	15	15	15	15	15	15	15	15	15	15	15	15	15	15	15	14.4719	15	16	16	17	16	16	13	13	13	13	13
2016089	14.5531	14	15	14.2333	14	14.38	17	16	15	13	13	13	13	13	13	13	13	13	15	15	15	15	15	14	15	15	15	15	15	15	15	15	14	14	14	14	14	14.2135	15	14	14.31	15	16	15	13	13	13	13	13
2016090	14.7741	14	14	14.2	14	13.5	18	17	17	13	10	13	13	13	13	13	13	13	15	15	15	15	15	14	15	15	15	14	15	15	15	15	14	14	14	14	14	14.2584	14	14	13.88	16	16	17	13	13	13	13	13
2016091	13.6394	13	15	14.3	14	14.29	17	16	17	13	13	13	13	13	13	13	13	13	15	15	15	15	15	14	15	15	15	15	15	15	15	15	14	14	14	14	14	14.2921	15	14	14.29	15	16	17	13	13	13	13	13
2016096	15.0712	15	15	14.5	14	16	18	17	16	13	13	13	13	13	13	13	13	13	15	15	15	15	15	15	15	15	15	15	15	15	15	15	15	15	15	15	15	14.4719	15	14	14	17	17	16	13	13	13	13	12
2016097	13.6229	13	15	14.3333	14	14	18	17	17	13	13	13	13	13	13	13	13	13	15	15	15	15	15	15	15	15	15	15	15	15	15	14	14	14	14	14	14	14.3258	15	14	13.57	16	17	17	13	13	13	13	12
2016098	14.5011	14	15	14.2667	14	14.5	18	16	16	13	13	13	13	13	13	13	13	13	15	15	15	15	15	14	15	15	15	15	15	15	15	15	14	14	14	14	14	14.236	15	14	14.29	16	16	16	13	13	13	13	13
2016099	12.9603	12	14	14.0333	14	14	16	15	15	13	13	13	13	13	11	13	13	13	15	14	14	14	14	15	15	15	15	15	15	15	15	14	14	14	14	14	15	13.9551	14	14	13.82	14	15	15	13	13	12	13	13
2016101	14.5011	14	14	14.1333	14	14.11	16	14	15	13	13	13	13	13	13	13	13	13	15	14	15	15	15	14	15	15	15	15	15	15	15	15	14	14	14	14	14	14.0449	14	14	14.1	15	14	15	13	13	13	13	13
2016103	15.7467	15	15	14.4667	16	15	18	17	16	13	13	13	13	13	13	13	13	13	15	15	15	15	15	15	15	15	15	15	15	15	15	15	15	14	15	15	15	14.4944	15	16	15.33	17	17	16	13	13	13	13	13
2016104	14.6818	14	15	14.3	14	14.29	18	16	17	13	13	13	13	13	13	13	13	13	15	15	15	15	15	14	15	15	15	15	15	15	15	15	14	14	14	14	14	14.3034	15	14	14.29	16	16	17	13	13	13	13	13
2016105	12.4395	12	15	14.0333	14	13.27	17	15	16	13	12	10	13	13	13	12	11	13	15	15	15	15	15	15	15	15	15	15	15	15	15	15	14	14	14	14	14	14.1236	15	14	13.48	15	15	16	13	13	12	13	13
2016106	16.2642	16	15	14.5	16	16	17	16	17	13	13	13	13	13	13	13	13	13	15	15	15	15	15	15	15	15	15	15	15	15	15	15	15	15	15	15	15	14.4831	15	16	16	16	16	17	13	13	13	13	13
2016107	13.6982	13	15	14.2667	14	14.43	17	15	16	13	13	13	13	13	13	13	13	13	15	15	15	15	15	15	15	15	15	15	15	15	15	15	14	14	14	14	14	14.2472	15	14	14.43	15	15	16	13	13	13	13	13
2016108	14.4367	14	14	13.9333	14	13.69	16	14	15	13	13	13	13	13	13	13	13	13	15	13	14	13	13	14	15	15	15	15	15	15	15	15	14	14	14	14	14	13.8427	14	14	13.55	14	14	15	13	13	13	13	12
2016109	14.3341	14	14	14.3	14	14	18	17	17	13	13	13	13	13	13	13	13	13	15	15	15	15	15	14	15	15	15	14	15	15	15	15	14	14	14	14	14	14.3258	14	14	14	16	17	17	13	13	13	13	13
2016111	13.874	13	14	13.7	14	13.72	15	13	14	13	13	11	13	13	13	13	13	13	15	14	14	14	14	14	15	14	13	14	14	15	15	14	14	14	14	14	14	13.7079	14	14	13.67	14	13	14	13	13	13	13	13
2016112	16.5586	16	15	14.5333	999	999	18	17	17	13	13	13	13	13	13	13	13	13	15	15	15	15	15	15	15	15	15	15	15	15	15	15	15	15	15	15	15	14.5281	15	999	999	17	17	17	13	13	13	13	13
2016113	15.3313	15	15	14.4	14.5	15	18	15	16	13	13	13	13	13	13	13	13	13	15	15	15	15	14	15	15	15	15	15	15	15	15	15	15	15	15	15	15	14.3596	15	14.5	14.13	15	15	16	13	13	13	13	13
2016114	15.7338	15	15	14.5333	999	999	18	17	17	13	13	13	13	13	13	13	13	13	15	15	15	15	15	15	15	15	15	15	15	15	15	15	15	15	15	15	15	14.5281	15	999	999	17	17	17	13	13	13	13	13
2016115	15.3943	15	15	14.5	16	16	18	16	17	13	13	13	13	13	13	13	13	13	15	15	15	15	15	15	15	15	15	15	15	15	15	15	15	15	15	15	15	14.4944	15	16	16	16	16	17	13	13	13	13	13
2016116	14.9357	14	14	14.2333	14	14.44	17	16	16	13	13	13	13	13	13	13	13	13	15	15	15	15	15	14	15	15	15	14	15	15	15	15	14	14	14	14	14	14.2247	14	14	14.35	16	15	16	13	13	13	13	13
2016117	15.5778	15	15	14.5	13	14	18	17	17	13	13	13	13	13	13	13	13	13	15	15	15	15	15	15	15	15	15	14	15	15	15	15	15	15	15	15	15	14.4944	15	13	13	17	17	17	13	13	13	13	13
2016118	16.0739	16	15	14.5333	999	999	17	17	17	13	13	13	13	13	13	13	13	13	15	15	15	15	15	15	15	15	15	15	15	15	15	15	15	15	15	15	15	14.5281	15	999	999	16	17	17	13	13	13	13	13
2016119	16.241	16	15	14.5333	999	999	17	17	17	13	13	13	13	13	13	13	13	13	15	15	15	15	15	15	15	15	15	15	15	15	15	15	15	15	15	15	15	14.5281	15	999	999	17	17	17	13	13	13	13	13
[truncated: 173 more columns]
